# Supplementary material for: Role of Bimetallic Solutions in the Growth and Functionality of Cu-BTC Metal–Organic Framework
Source: Materials (Basel). 2022 Apr 11;15(8):2804. doi: 10.3390/ma15082804 (PMC9033043; doi:10.3390/ma15082804)
Supplement: Supplementary file 1 [file materials-15-02804-s001.zip]

Archive with 1 entries (1 files):
- materials-1664220-supplementary.pdf
